# Supplementary material for: Delivery fidelity of the REACT (REtirement in ACTion) physical activity and behaviour maintenance intervention for community dwelling older people with mobility limitations
Source: BMC Public Health. 2022 Jun 3;22:1112. doi: 10.1186/s12889-022-13496-z (PMC9166457; doi:10.1186/s12889-022-13496-z)
Supplement: Supplementary file 5 — Additional file 5. Raw data for intervention fidelity scores. [file 12889_2022_13496_MOESM5_ESM.xlsx]

## Sheet: Group 1 Fidelity Scoring
Additional File 5. Raw data for intervention fidelity scores
Behaviour Change Technique or Process	Scoring	Week						Component Total Across Sessions
		9	13	16	20	24	28
Person Centred Delivery Style	Avg	3	4	4	3	3	3	3.33333
Facilitating Enjoyment	Avg	3	4	4	3	4	3	3.5
Monitoring Progress - Acknowleged and reviewing	Avg	0	3	3	3	3	1	2.16667
Monitoring Progress - Eliciting benefits of Physical Activity	Avg	2.5	3	2.5	3	0	0	1.83333
Self Monitoring	Max	0	0	2	2	3	1	3
Managing Setbacks and Problem Solving	Avg	2.75	3	2	1.5	2	0	1.875
Goal setting and Action Planning	Avg	3	3	2	0	2	1	1.83333
Modelling	Max	0	3	2	0	2	0	3
Promoting Autonomy	Avg	3	4	4	3	3	1	3
Supporting Self-efficacy for PA	Avg	2.5	3	2	2.5	2	1	2.16667
Supporting Relatedness	Avg	2	3	2	2	2	2	2.16667
Group 1 Total Component Scores Across Sessions								2.53409

## Sheet: Group 2 Fidelity Scoring
Behaviour Change Technique or Process	Scoring	Week				Component Total across sessions
		12	13	16	20
Person Centred Delivery Style	Avg	2.5	3	2.5	2.5	2.625
Facilitating Enjoyment	Avg	3	4	2	2	2.75
Monitoring Progress - Acknowleged and reviewing	Avg	3	2.5	2.5	2.5	2.625
Monitoring Progress - Eliciting benefits of Physical Activity	Avg	3	0	2	1	1.5
Self Monitoring	Max	3	3	3	2	3
Managing Setbacks and Problem Solving	Avg	2	2	0	0	1
Goal setting and Action Planning	Avg	2	3	3	2.5	2.625
Modelling	Max	0	0	3	0	3
Promoting Autonomy	Avg	2.5	3	2	2	2.375
Supporting Self-efficacy for PA	Avg	2	2.5	2	1	1.875
Supporting Relatedness	Avg	3	3	3	2.5	2.875
Group 2 Total Component Scores Across Sessions						2.38636

## Sheet: Group 3 Fidelity Scores
Behaviour Change Technique or Process	Scoring	Week							Component Total across sessions
		9	12	13	16	20	48	52
Person Centred Delivery Style	Avg	3.5	3	3	3	3	4	4	3.35714
Facilitating Enjoyment	Avg	3	3.5	3	4	4	4	3	3.5
Monitoring Progress - Acknowleged and reviewing	Avg	3.5	3.5	3	3	3	3	4	3.28571
Monitoring Progress - Eliciting benefits of Physical Activity	Avg	2	0	2	2	2	3	3	2
Self Monitoring	Max	4	0	1	2	3	0	0	4
Managing Setbacks and Problem Solving	Avg	3	3	2.75	3	1.5	3.25	2	2.64286
Goal setting and Action Planning	Avg	3	3.5	2	0	2	4.5	2.5	2.5
Modelling	Max	0	2	2	3	2	3	2	3
Promoting Autonomy	Avg	3	3	2	3	3	4	3	3
Supporting Self-efficacy for PA	Avg	3	3	2.5	2.5	2	4	2	2.71429
Supporting Relatedness	Avg	4	1.5	2.5	2	2	3	2	2.42857
Group 3 Total Component Scores Across Sessions									2.94805

## Sheet: Group 4 Fidelity Scores
Behaviour Change Technique or Process	Scoring	Week		Component Total Across sessions
		9	28
Person Centred Delivery Style	Avg	3	2	2.5
Facilitating Enjoyment	Avg	3	2	2.5
Monitoring Progress - Acknowleged and reviewing	Avg	2	2	2
Monitoring Progress - Eliciting benefits of Physical Activity	Avg	2	2	2
Self Monitoring	Max	0	1	1
Managing Setbacks and Problem Solving	Avg	0	1	1
Goal setting and Action Planning	Avg	0	0	0
Modelling	Max	0	2	2
Promoting Autonomy	Avg	3	2	2.5
Supporting Self-efficacy for PA	Avg	2	2	2
Supporting Relatedness	Avg	0	2	1
Group 4 Total Component Scores Across Sessions				1.68182

## Sheet: Group 5 Fidelity Scores
Behaviour Change Technique or Process	Scoring	Week					Component Total across sessions
		12	13	13	16	48
Person Centred Delivery Style	Avg	3	4	3	3	3	3.2
Facilitating Enjoyment	Avg	3	4	3	3	3	3.2
Monitoring Progress - Acknowleged and reviewing	Avg	2	3	3	2	3	2.6
Monitoring Progress - Eliciting benefits of Physical Activity	Avg	3	3	1	1.5	2.5	2.2
Self Monitoring	Max	3	3	3	0	2	3
Managing Setbacks and Problem Solving	Avg	1.5	3	2.5	0.5	2	1.9
Goal setting and Action Planning	Avg	3	4	2	3	3	3
Modelling	Max	1	1	3	1	2	3
Promoting Autonomy	Avg	3	4	3	3	3	3.2
Supporting Self-efficacy for PA	Avg	3	4	1.5	3	3	2.9
Supporting Relatedness	Avg	3	3	2	2	2.5	2.5
Group 5 Total Component Scores Across Sessions							2.79091

## Sheet: Group 6 Fidelity Scores
Behaviour Change Technique or Process	Scoring	Week	Component Total across sessions
		16
Person Centred Delivery Style	Avg	4	4
Facilitating Enjoyment	Avg	3	3
Monitoring Progress - Acknowleged and reviewing	Avg	3.5	3.5
Monitoring Progress - Eliciting benefits of Physical Activity	Avg	2.5	2.5
Self Monitoring	Max	3	3
Managing Setbacks and Problem Solving	Avg	3	3
Goal setting and Action Planning	Avg	3	3
Modelling	Max	0	0
Promoting Autonomy	Avg	4	4
Supporting Self-efficacy for PA	Avg	2.5	2.5
Supporting Relatedness	Avg	2	2
Group 6 Total Component Scores Across Sessions			2.77273
